# Supplementary material for: Immunogenicity and Safety of an AS03-Adjuvanted H7N9 Pandemic Influenza Vaccine in a Randomized Trial in Healthy Adults
Source: J Infect Dis. 2016 Sep 7;214(11):1717–27. doi: 10.1093/infdis/jiw414 (PMC5144728; doi:10.1093/infdis/jiw414)
Supplement: Supplementary Data [file jiw414_Supplementary_Data.zip]

Archive with 1 entries (1 files):
- jiw414supp.doc
